# Supplementary material for: Deformation of the median nerve at different finger postures and wrist angles
Source: PeerJ. 2018 Aug 9;6:e5406. doi: 10.7717/peerj.5406 (PMC6087621; doi:10.7717/peerj.5406)
Supplement: Supplemental Information 1 [file peerj-06-5406-s001.xlsx]

## Sheet: Loh et al 2018 raw data
	MNCSA (mm2)																			D1 (mm)																			D2 (mm)
ID	Wrist neutral	Wrist extension 30	Wrist flexion 30	Wrist neutral straight finger	Wrist neutral hook	Wrist neutral full fist	Wrist neutral tabletop	Wrist neutral straight fist	Wrist extension 30 straight finger	Wrist extension 30 hook	Wrist extension 30 full fist	Wrist extension 30 tabletop	Wrist extension 30 straight fist	Wrist flexion 30 straight finger	Wrist flexion 30 hook	Wrist flexion 30 full fist	Wrist flexion 30 tabletop	Wrist flexion 30 straight fist		Wrist neutral	Wrist extension 30	Wrist flexion 30	Wrist neutral straight finger	Wrist neutral hook	Wrist neutral full fist	Wrist neutral tabletop	Wrist neutral straight fist	Wrist extension 30 straight finger	Wrist extension 30 hook	Wrist extension 30 full fist	Wrist extension 30 tabletop	Wrist extension 30 straight fist	Wrist flexion 30 straight finger	Wrist flexion 30 hook	Wrist flexion 30 full fist	Wrist flexion 30 tabletop	Wrist flexion 30 straight fist		Wrist neutral	Wrist extension 30	Wrist flexion 30	Wrist neutral straight finger	Wrist neutral hook	Wrist neutral full fist	Wrist neutral tabletop	Wrist neutral straight fist	Wrist extension 30 straight finger	Wrist extension 30 hook	Wrist extension 30 full fist
1	4.97	4.43	4.5	3.64	3.34	3.13	4.44	3.87	3.14	3.1	2.86	3.84	3.64	3.05	2.91	2.53	3.73	3.33		5.08	4.97	3.26	3.64	2.97	2.67	4.41	4.48	3.31	3.23	3.38	3.8	3.72	2.9	2.92	2.57	2.46	2.22		1.84	1.29	1.9	1.23	1.38	1.47	1.4	1.32	1.33	1.44	1.45
2	6.58	5.56	5.21	5.58	5.1	4.89	5.45	4.97	5.32	5.18	4.8	5.27	4.76	5.07	4.9	4.63	5.28	4.78		4.51	5.07	2.97	4.05	4.12	5.33	4.58	3.53	5.02	4.86	4.65	5.04	4.62	2.91	3.49	2.89	3.39	3.24		2.05	1.59	1.9	1.55	1.36	1.62	1.6	2.07	1.55	1.54	1.5
3	7.04	6.31	5.36	5.69	4.88	4.64	6.03	5.29	4.99	4.79	4.43	5.76	4.78	5.81	4.63	4.5	5.24	5.07		4.97	5.68	3.91	4.22	5.04	3.74	4.26	4.36	5.94	4.88	3.26	5.38	3.41	3.58	4.84	3.75	3.91	3.8		1.96	1.5	1.88	1.8	1.16	1.73	2.07	1.86	1.39	1.58	1.94
4	8.35	7.97	8.02	7.57	7.65	7.23	7.61	6.99	7.48	7.46	6.33	7.54	6.89	7.4	7.48	7	7.32	6.33		5.89	6.13	4.96	5.34	5.54	4.38	4.26	4.34	5.74	5.74	4.07	5.46	4.22	5.49	4.86	4.11	4.17	3.82		1.94	1.95	2.26	2.02	1.74	2.13	2.44	2.25	1.98	2.02	1.98
5	6.32	5.39	5.46	5.36	5.27	4.75	6.07	5.3	5	4.71	4.33	4.98	4.54	4.87	5.05	4.56	5.38	5		4.92	4.88	3.95	5.33	5.12	3.6	4.93	3.54	5.28	4.61	3.57	4.03	4.09	4.98	4.62	4.19	4.95	4.26		1.47	1.63	1.59	1.45	1.28	1.78	1.88	2.05	1.34	1.43	1.59
6	8.88	7.74	7.83	7.36	6.93	6.7	7.64	7.1	6.92	6.49	6.35	7.1	6.11	7.09	6.76	6.16	7.19	6.77		6.01	5.43	4.83	5.78	5.75	5.04	5.81	4.49	5.44	5.66	4.92	5.34	4.9	4.05	3.96	4.42	4	4.42		2.03	1.78	2.24	1.82	1.69	1.82	1.89	2.06	1.76	1.54	1.82
7	8.02	7.02	6.87	6.99	5.8	6.15	7.57	6.33	6.54	5.95	5.37	6.66	5.51	6.18	5.33	4.57	5.74	5.19		5.28	5.69	4.37	5.25	5.14	4.85	5.64	4.62	4.81	4.7	3.64	4.89	3.79	5.71	4.42	3.77	4.88	3.02		2.04	1.68	2.11	1.96	1.51	1.57	1.97	1.62	1.93	1.56	2.12
8	10.16	8.25	8.1	8.87	8.09	7.66	9.45	8.09	7.68	7.33	7.12	8.06	6.59	7.15	6.89	5.73	7.37	6.26		6.01	5.62	4.88	6.19	5.11	5.72	5.81	6.09	5.66	4.73	5.13	4.55	4.77	4.73	4.84	3.72	5.05	5.35		2.44	1.86	2.19	1.83	1.98	1.95	2.25	1.82	1.78	1.98	1.77
9	8.56	7.26	7.42	7.56	7	6.91	8.15	7.37	7.03	6.4	6.21	7.51	6.64	6.42	6.21	6.24	7.46	6.64		6.2	6.22	4.37	6.08	5.29	5.35	6.38	5.71	6.4	4.57	5.01	5.81	5.55	4.57	5.12	4.4	5.16	3.5		1.9	1.66	2.42	1.63	1.93	1.86	2.06	1.99	1.54	2.16	1.64
10	6.73	6.13	6.12	6.26	5.69	5.4	6.36	5.52	4.74	4.83	4.8	5.98	5.53	6.33	4.97	4.94	6.22	5.31		4.75	4.59	4.17	5.03	4.66	3.9	4.59	4.2	4.46	4.46	3.95	4.74	3.93	3.18	3.96	4.05	4.57	4.46		1.84	1.71	2.11	1.86	1.74	1.87	2.06	1.83	1.36	1.53	1.86
11	7.41	6.58	6.24	6.68	6.21	5.99	7.07	6.1	5.53	5.66	5.42	6.31	6.06	5.36	5.35	5.14	5.74	5.41		5.68	4.84	3.19	5.16	4.63	4.04	4.92	4.11	4.37	5.56	3.64	5	4.09	2.91	3.19	3.87	3.91	3.15		1.83	1.71	2.49	1.94	1.95	2.16	2.09	2.02	1.86	1.65	2.15
12	13.79	9.52	9.65	12.11	8.37	8.15	10.58	9.15	8.6	8.01	8.47	8.62	8.01	7.93	7.19	7.09	8.96	8.41		6.97	6.52	4.99	7.83	5.42	5.74	5.99	5.58	6.09	5.41	7.06	6.58	6.11	4.71	4.18	3.87	4.23	4.1		2.71	2.22	2.62	2.29	2.07	2.43	2.44	2.35	2.06	2.04	1.9
13	10.92	8.73	8.42	8.57	8.33	7.83	8.96	7.59	7.7	7.04	6.89	8.18	7.41	7.56	7.14	7.04	8.36	7.04		5.82	6.05	4.28	5.89	5.67	4.77	6.04	5.17	6.13	6.23	4.81	6.1	5.95	3.82	4.48	4.76	4.71	3.24		2.76	2.2	2.55	2.1	2.09	2.33	2.2	2.09	1.78	1.97	2.06
14	10.54	8.35	8.5	9.08	7.28	6.86	8.09	7.91	7.34	7.38	6.84	7.47	6.74	7.31	6.75	6.46	7.31	6.68		7.36	5.95	5.61	7.08	5.72	4.88	5.96	6.01	5.27	5.32	4.84	5.59	5	5.86	5.29	5.12	5.1	4.83		2.02	1.99	2.12	1.91	1.78	2.17	1.91	1.78	1.87	1.84	1.94
15	8.04	7.47	7.27	7.86	7.27	7.09	7.83	6.7	7.37	6.98	6.52	7.36	6.52	6.95	6.38	6.29	7.43	6.4		5.32	5.89	3.56	5.41	4.8	5	5.05	4.86	3.64	5.55	4.13	5.67	6.14	3.79	3.25	3.09	3.35	3.74		2.12	1.71	2.63	2.06	2.28	2.17	2.05	2.14	1.4	1.84	2.42
16	9.64	8.46	8.2	8.95	7.92	7.65	9.05	8.18	7.77	7.54	6.35	7.9	7.17	7.8	7.62	7.07	8.11	7.18		6.24	6.8	5.48	6.58	5.88	5.48	6.03	6.27	5.89	5.1	5.58	6.09	5.8	5.58	5.41	5.32	5.58	5.08		2.1	1.85	2.06	1.86	1.91	1.92	1.98	1.88	1.78	1.94	1.63
17	12.46	9.33	9.33	8.89	9.09	8.65	10.81	8.24	7.67	7.68	6.57	8.17	7.59	7.99	7.98	7.9	8.36	6.21		6.1	6.36	5.11	5.31	5.28	5.14	5.99	4.57	5.42	5.28	3.98	5.25	4.39	4.39	4.94	4.81	5.27	3.86		2.12	1.66	2.1	1.82	1.88	2.02	1.93	1.94	1.76	1.68	1.95
18	10.16	8.36	8.42	7.29	7.24	7.17	8.28	7.35	7.19	6.87	6.87	8.17	6.95	7.66	7.28	6.93	7.94	6.71		6.53	6.22	5.02	5.27	4.65	4.05	5.95	5.21	5.94	4.92	4.78	5.4	5.39	5.16	5.25	5.35	5.52	4.29		2	1.84	2.41	1.71	2.15	2.4	1.81	1.96	1.7	1.96	2.02
19	9.73	7.79	7.86	8.34	7.29	6.97	8.33	7.51	6.81	6.22	6.54	7.05	6.63	6.41	6.16	6.65	7.12	5.76		6.23	6.48	4.76	5.39	4.9	4.57	5.21	4.93	4.45	5.11	4.5	5.22	4.38	4.53	5.38	5.04	4.67	3.91		2.17	1.79	2.3	2.09	1.95	1.94	2.2	2.02	1.93	1.69	1.92
20	9.03	8.59	7.74	8.33	7.01	7.02	8.62	7.31	7.7	7.06	7	8.08	7.01	7.33	6.91	7.03	7.47	6.74		5.4	6.13	4.71	4.66	5.04	5.59	5.89	5.5	4.77	4.62	5.34	5.39	5.16	4.2	5.22	5.18	6.41	4.84		2.26	1.79	1.96	2.16	1.78	1.73	1.98	1.86	2.13	2.14	1.85
21	9.85	8.78	8.4	8.96	8.09	7.96	8.66	8.31	8.21	8.01	7.69	8.37	7.77	8.19	7.71	7.24	8.21	7.32		5.87	6.36	5.75	6.01	5.39	5.04	5.35	5.26	5.5	5.52	4.73	5.85	4.86	5.36	4.92	4.78	5.69	5.23		2.32	1.78	2.03	2.05	2.16	2.2	2.21	2.32	1.98	1.88	2.25
22	8.46	7.58	7.28	8.26	7.03	6.84	7.16	6.95	6.79	6.37	6.4	7.01	6.54	6.7	6.31	6.42	6.68	5.02		5.32	5.57	4.57	6.05	4.46	4.43	4.77	4.63	4.83	4.53	4.61	4.77	4.46	3.71	3.65	4.54	4.66	3.92		2.11	1.95	2.09	1.9	2.25	2.1	2.13	1.96	1.8	1.86	1.82
23	9.48	8.96	8.51	7.77	7.79	7.11	8.96	7.69	7.94	7.38	7.31	8.2	7.68	7.95	7.44	7.14	8.43	6.79		5.5	6.43	5.43	4.29	5.47	5.31	5.23	5.16	6.05	6.5	5.78	6.67	4.39	3.63	4.36	4.86	5.47	3.48		2.23	2.08	2.29	2.6	1.98	1.92	2.29	2.19	1.82	1.59	1.62
24	9.35	7.81	7.37	7.77	7.22	7.3	7.67	7.13	6.66	6.54	6.54	7.28	7.07	7.46	7.05	6.29	7.48	6.21		6.62	6.41	5.09	6.02	5.23	5.19	5.62	4.77	5.43	5.11	4.85	6.17	5.14	4.21	5.05	5.37	4.74	5.09		1.93	1.7	1.99	1.76	1.78	2.13	1.59	2.09	1.74	1.81	2.16
25	11.83	10.94	9.96	10.37	10.07	9.28	11.47	9.08	9.68	9.57	8.16	10.93	9.43	9.28	8.72	8.62	9.27	8.76		7.67	8.49	6.89	7.33	6.22	4.94	6.3	5.62	7.42	6.7	5.81	6.94	5.89	5.94	4.78	5.72	5.74	5.95		2.15	1.78	2.34	1.94	2.23	2.69	2.74	2.17	1.84	1.91	2.13
[truncated: 7 more columns]
